# Supplementary material for: Ribosomes binding to TAS transcripts buffer ta-siRNA biogenesis in Arabidopsis thaliana
Source: Front Plant Sci. 2025 May 19;16:1561041. doi: 10.3389/fpls.2025.1561041 (PMC12127299; doi:10.3389/fpls.2025.1561041)
Supplement: Supplementary file 2 [file Table2.xlsx]

## Sheet: Supplemental Table 1
Supplemental Table 1. gRNAs Used for creating tas2 and tas3 Mutants via CRISPR/Cas9
TAS3a-gRNA1	AGAGAGAGAAGAGCTCCCATGG
TAS3a-gRNA2	GAGACATTGAGTTTTTCTTCGG
TAS3b-gRNA1	TGAATGGGGAAGTGATTCAAGG
TAS3b-gRNA2	TGTTTCAAGAAGAAGAAGAAGG
TAS3c-gRNA1	ATTCCTCTTCTTCTTGATTAGG
TAS3c-gRNA2	ACGGAGAAGAAGATTTCTTGG
TAS2-1-gRNA1	TGAGTTTACGAGTTACAAGTTGG
TAS2-1-gRNA2	TTTCACTAGAATAAATACGGCGG
TAS2-2-gRNA1	CCATCTTGTATCCCACTGAAAGG
TAS2-2-gRNA2	TTTCACTAGAATAAATACGGCGG
TAS2-3-gRNA1	AGAATCTCCTGTCACACTGATGG
TAS2-3-gRNA2	TTTCACTAGAATAAATACGGCGG

## Sheet: Supplemental Table 2
Supplemental Table 2.sequences of the qPCR primers
tas2-N-riboprotect-F2	AAGTATAAGCGCCGCCAAGC
tas2-N-riboprotect-R2	GAAACCCATCAGTGTGACAGGA
tas2-C-cleaveage site-F2	TGGTAGTTCAAGTATTCCAGATGGT
tas2-C-cleaveage site-R2	ACCATCCGATCAACAAGAGTT
UBQ5-oneqF	CTGGGACTTTCATGGCGAGT
UBQ5-oneqR	TCTACCGCTACAACAGATCAAGC
